# Supplementary material for: Inhibition of Autophagy Increases Cell Death in HeLa Cells through Usnic Acid Isolated from Lichens
Source: Plants (Basel). 2023 Jan 23;12(3):519. doi: 10.3390/plants12030519 (PMC9919968; doi:10.3390/plants12030519)
Supplement: Supplementary file 1 [file plants-12-00519-s001.zip]

Archive with 1 entries (1 files):
- plants-2153973-supplementary.pdf
